# Supplementary material for: Transcriptomic Analyses and Weighted Gene Co-Expression Network Analysis (WGCNA) Identify Key Drought-Responsive Genes in Rice Roots (Oryza sativa L.) Under PEG Treatment
Source: Plants (Basel). 2026 May 22;15(11):1591. doi: 10.3390/plants15111591 (PMC13259270; doi:10.3390/plants15111591)
Supplement: Supplementary file 1 [file plants-15-01591-s001.zip › Table S1.xlsx]

## Sheet: Sheet1
Sample	Raw reads	Raw bases	Clean reads	Clean bases	Q30 rate	GC content	Mapped reads
WABCKA	43390738	6508610700	43381876	6170737348	0.9369	0.512	41,117,342(94.78%)
WABCKB	43390366	6508554900	43383052	6165196612	0.934	0.5104	41,174,854(94.91%)
WABCKC	43392034	6508805100	43378042	6116863610	0.9325	0.5132	39,248,452(90.48%)
WAB12A	43354784	6503217600	43346774	6131931542	0.932	0.5129	41,092,740(94.8%)
WAB12B	43370134	6505520100	43360736	6126839942	0.9358	0.5145	41,084,296(94.75%)
WAB12C	43372014	6505802100	43366406	6167056354	0.9336	0.5131	41,098,342(94.77%)
WAB24A	43371576	6505736400	43365498	6162598014	0.9401	0.5134	41,296,962(95.23%)
WAB24B	43383770	6507565500	43375108	6148954724	0.9373	0.5137	41,306,114(95.23%)
WAB24C	43389154	6508373100	43381306	6227783524	0.9273	0.5147	40,301,232(92.9%)
WAB48A	43398598	6509789700	43390502	6217429654	0.93	0.507	41,299,078(95.18%)
WAB48B	43353550	6503032500	43348102	6201959656	0.9345	0.5108	41,150,352(94.93%)
WAB48C	43336558	6500483700	43329368	6200174250	0.9306	0.5071	41,271,222(95.25%)
IR65CKA	43347034	6502055100	43340130	6224966502	0.9275	0.515	40,852,406(94.26%)
IR65CKB	43343966	6501594900	43336488	6176801176	0.9322	0.5125	40,614,956(93.72%)
IR65CKC	43384936	6507740400	43379188	6174966938	0.9349	0.5165	40,854,518(94.18%)
IR6512A	43376262	6506439300	43368384	6136848840	0.9413	0.5143	40,592,806(93.6%)
IR6512B	43338890	6500833500	43329390	6153321176	0.9335	0.5139	40,599,638(93.7%)
IR6512C	43347078	6502061700	43337876	6183379824	0.9276	0.5134	40,382,232(93.18%)
IR6524A	43360614	6504092100	43352480	6228015732	0.9309	0.5118	40,781,676(94.07%)
IR6524B	43362144	6504321600	43353010	6183531018	0.9324	0.5117	40,548,070(93.53%)
IR6524C	43394960	6509244000	43385198	6149417180	0.9333	0.5084	40,539,128(93.44%)
IR6548A	43383392	6507508800	43376036	6154580538	0.9367	0.5116	40,508,880(93.39%)
IR6548B	43392652	6508897800	43386010	6170725198	0.933	0.5082	40,565,918(93.5%)
IR6548C	43337684	6500652600	43328314	6173769384	0.9319	0.5083	40,576,966(93.65%)
