# Supplementary material for: Transcriptomic Analyses and Weighted Gene Co-Expression Network Analysis (WGCNA) Identify Key Drought-Responsive Genes in Rice Roots (Oryza sativa L.) Under PEG Treatment
Source: Plants (Basel). 2026 May 22;15(11):1591. doi: 10.3390/plants15111591 (PMC13259270; doi:10.3390/plants15111591)
Supplement: Supplementary file 1 [file plants-15-01591-s001.zip › Table S2.xlsx]

## Sheet: Sheet1
Primers used for qRT-PCR
Gene ID	Primer Sequence F (5′ -3′ )	Primer Sequence F (5′ -3′ )
OsActin	TTCCAGCCTTCCTTCATA	AACGATGTTGCCATATAGAT
LOC4339922	TCTGGGGTCACTCTCCACTC	GGCCTTCTTAAGCCTGGACT
LOC4339461	ACACTTGACCTGCACTTGCT	TGTCATGATCCTGTCAACCAAGA
LOC4327611	GGAAAGCAAATGGGCCAGTC	CGTTGAACTCACAACATGGCA
LOC4339496	TCATGAGCAGCCAATCCGAA	CTTTCATCCCAAGCACTCGC
LOC4347266	ACACTACTAGCTCCGGCTCA	CTACCCCCACGCTCATCAAG
LOC4339974	CTACGAGGGACAGCATGCAA	GACCATAAGCAGAGCTGGCA
LOC4348533	GCCCGGTTTAGAGGAGGAGA	AAGAACTCTTTGGGTTTGGGC
LOC4324783	CACTTGGGGCTCTCTGATCC	CTAAAGCCCAAACCGTGTGC
LOC4327485	CTCGTGGTGCACTACCTCTG	GAACAACGCCTTCTCAGGGA
Primers used for gene cloning
Gene ID	Primer Sequence F (5′ -3′ )	Primer Sequence F (5′ -3′ )
LOC4333118-pYES2	cgataaggtacctaaggatccATGGATGCCACTCTCGGCG	tgctggatatctgcagaattcCCACCTAGGTTTAGCCTTGCAC
LOC9269614-pYES2	cgataaggtacctaaggatccATGGGTGAAAGGGTGAAGCTCA	tgctggatatctgcagaattcTTTGTGCTGCCTTCCGGC
LOC4350454-pYES2	cgataaggtacctaaggatccATGGAGCACCAGGGGCAG	tgctggatatctgcagaattcTCAGTGCTGGCCGGGCAG
LOC4350452-pYES2	cgataaggtacctaaggatccATGGAGAACTACCAGGGGCAG	tgctggatatctgcagaattcTTAGTGCTGGCCGGGAAGC
LOC4349205-pYES2	cgataaggtacctaaggatccATGGTGGTTGGGGCAGGAG	tgctggatatctgcagaattcCTAATGGAGGAACGCCTGCAAG
